# Supplementary material for: Somatic Disease in Survivors of Childhood Malignant Bone Tumors in the Nordic Countries
Source: Cancers (Basel). 2021 Sep 7;13(18):4505. doi: 10.3390/cancers13184505 (PMC8467516; doi:10.3390/cancers13184505)
Supplement: Supplementary file 1 [file cancers-13-04505-s001.zip]

Archive with 1 entries (1 files):
- cancers-1356317-supplementary.pdf
